# Supplementary material for: Probabilistic Approach for Virtual Screening Based on Multiple Pharmacophores
Source: Molecules. 2020 Jan 17;25(2):385. doi: 10.3390/molecules25020385 (PMC7024325; doi:10.3390/molecules25020385)
Supplement: Supplementary file 1 [file molecules-25-00385-s001.zip]

Archive with 1 entries (1 files):
- molecules-675707-SI.pdf
